# Supplementary material for: Skin Microbiome Shifts in Various Dermatological Conditions
Source: J Clin Med. 2025 Aug 30;14(17):6137. doi: 10.3390/jcm14176137 (PMC12429258; doi:10.3390/jcm14176137)
Supplement: Supplementary file 1 [file jcm-14-06137-s001.zip]

Archive with 1 entries (1 files):
- jcm-3804369-supplementary.pdf
